# Supplementary material for: Quality of Care for Patients With Multiple Sclerosis—A Review of Existing Quality Indicators
Source: Front Neurol. 2021 Aug 5;12:708723. doi: 10.3389/fneur.2021.708723 (PMC8374044; doi:10.3389/fneur.2021.708723)
Supplement: Supplementary file 1 [file Data_Sheet_1.xlsx]

## Sheet: Suitable indicators
Spalte A	Spalte B	Publication	Quote	Evidence strenght	Internal Grading	QI
Timing /Timeline		Hobart et al. 2018	The MS team should perform a follow-up clinical evaluation of each patient at least once every 1year/6month/ - .	medium	NA	P
		Rae-Grant et al. 2018	Clinicians should follow up either annually or according to medication-specific REMS in people with MS on DMTs.	high	Level B	P
		Hobart et al. 2018	All patients with MS should have a check-up with an appropriate healthcare professional to screen for and/or manage comorbidities at least every 1year/6months/6months.	medium	NA	P/S
		Hobart et al. 2018	The MS team should review with each patient at least once every 1year/6month/6month the aims of their treatment for MS.	medium	NA	P
		Hobart et al. 2018	New or worsening symptoms: Patients with MS should report new or worsened symptoms to their MS team within 2weeks/7days/3days of experience these symptomes.	medium	NA	P
		Hobart et al. 2018	Reporting new or worsening symptoms: The MS team should response within 3days/2days/1day to a patient with MS reporting an acute deterioration of symptoms should be seen by the relevant member of their MS team within 7days/3days/2days.	medium	NA	P
		Rae-Grant et al. 2018	Clinicians must counsel people with MS on DMTs to notify the clinicians of new or worsening symptoms.	high	Level A	P
		NICE (CG 186)	Ensure all people with MS have a comprehensive review of all aspects of their care at least once a year.	high	NA	P
		NICE (CG 186)	When appropriate, explain to the person with MS (and their family members or carers if the person wishes) about advance care planning and power of attorney.	high	NA	P/S
		Cheng et al. 2010	Establishment, Integration, and Coordination of Care (Visit to neurologist or physiatrist, Access to primary care provider, Follow-up of new medication, Contact for usual source of care, ocumentation of consultation by referring physician)	medium	NA	S
		Cheng et al. 2010	After Diagnosis: Patient Education (Assessment for informational needs)	medium	NA	P
		NICE (CG 186)	Discuss the care provided by carers and care workers as part of the person’s care plan. Ensure carers know about their right to a local authority carer’s assessment and how to apply for one.	high	NA	P/S
		NICE (CG 186)	Identify whether the person having a relapse of MS or their family members or carers have social care needs and if so refer them to social services for assessment.	high	NA	P/S
		NICE (CG 186)	Advise people with MS not to smoke and explain that it may increase the progression of disability (see Smoking cessation services NICE public health guideline 10).	high	NA	P
		Cheng et al. 2010	Provision of Community and Social Resources/Patient Self-Management (Assessment of problems with work or education, Management of temperature, Complementary and alternative medications)	medium	NA	S
		Rae-Grant et al. 2018	Clinicians may direct people with MS who are candidates for DMTs to support programs.	high	Level C	P/S
		Cheng et al. 2010	Health Insurance and Disability Programs (Awareness of health insurance and disability programs)	medium	NA	S
		NICE (CG 186)	Discuss with the person with MS and their family members or carers whether they have social care needs and if so refer them to social services for assessment. Ensure the needs of children of people with MS are addressed.	high	NA	P/S
		NICE (CG 186)	Review information, support and social care needs regularly. Continue to offer information and support to people with MS or their family members or carers even if this has been declined previously.	high	NA	P/S
		NICE (CG 186)	Care for people with MS using a coordinated multidisciplinary approach. Involve professionals who can best meet the needs of the person with MS and who have expertise in managing MS including: consultant neurologists, MS nurses, physiotherapists and occupational therapists, speech and language therapists, psychologists, dietitians, social care and continence specialists and GPs	high	Level A	S
		NICE (CG 186)	Offer the person with MS an appropriate single point of contact to coordinate care and help them access services.	high	NA	P/S
		NICE (CG 186)	Refer people with MS to palliative care services for symptom control and for end of life care when appropriate.	high	NA	P/S
		NICE (CG 186)	Encourage people with MS to exercise. Advise them that regular exercise may have beneficial effects on their MS and does not have any harmful effects on their MS.	high	NA	p
		NICE (CG 186)	Offer flu vaccinations to people with MS in accordance with national guidelines, which recommend an individualised approach according to the person’s needs.	high	NA	P
		NICE (CG 186)	Discuss with the person with MS: the possible benefits of flu vaccination and the possible risk of relapse after flu vaccination if they have relapsing–remitting MS.	high	NA	P
		NICE (CG 186)	Be aware that live vaccinations may be contraindicated in people with MS who are being treated with disease-modifying therapies.	high	NA	P
		NICE (CG 186)	Determine how often the person with MS will need to be seen based on: their needs, and those of their family and carers and the frequency of visits needed for different types of treatment (such as review of disease-modifiying therapies, rehabilitation and symptom management)	high	NA	P/S
		NICE (CG 186)	Ensure the comprehensive review is carried out by healthcare professionals with expertise in MS and its complications. Involve different healthcare professionals with expertise in specific areas of the review if needed.	high	NA	S
		NICE (CG 186)	Tailor the comprehensive review to the needs of the person with MS assessing: MS symptoms: mobility and balance including falls; need for mobility aids including wheelchair assessment; use of arms and hands; muscle spasms and stiffness; tremor bladder (see Urinary incontinence in neurological disease NICE clinical guideline 148), bowel (see Faecal incontinence NICE clinical guideline 49) and sexu…	high	NA	P
		NICE (CG 186)	Refer any issues identified during the comprehensive review of the person with MS to members of the MS multidisciplinary team and other appropriate teams so that they can be managed.	high	NA	P/S
		NICE (CG 186)	Ensure people with MS have their bone health regularly assessed and reviewed in line with Osteoporosis: assessing the risk of fragility fracture (NICE clinical guideline 146).	high	NA	P
		NICE (CG 186)	Ensure people with MS are offered a medication review in line with Medicines adherence (NICE clinical guideline 76).	high	NA	P
		NICE (CG 186)	Explain to people with MS that the possible causes of symptom changes include: another illness such as an infection, further relapse, change of disease status (for example progression)	high	NA	P
		NICE (CG 186)	Ensure people with MS and their family members or carers have a management plan that includes who to contact if their symptoms change significantly.	high	NA	P/S
		Hobart et al. 2018	The MS team should engage patients with MS in an active documented discussion about living a brain-healthy lifestyle at least once every year/6months	medium	NA	P
		Cheng et al. 2010	Health Promotion Assessment of exercise habits (Recommendation of exercise, Assessment of general symptoms)	medium	NA	P
		Rae-Grant et al. 2015	Exercise and appropriate physical activity counselling for patients with MS - Percentage of patients with MS who were counselled on the benefits of exercise and appropriate physical activity for patients with MS in the past 12 months.	medium	NA	O
		Cheng et al. 2010	General Preventive Care (Mammogram, Pap smear, Colon cancer screening, Influenza immunization, Pneumococcal polysaccharide vaccine, Osteoporosis screening)	medium	NA	S
		Hobart et al. 2018	Achievable standard: The MS team should regularly enter patient data into an MS database.	medium	NA	S
		Rae-Grant et al. 2015	Maintained or improved baseline quality of life for patients with MS - Percentage of patients with MS whose most recent score indicates results are maintained or improved on an age-appropriate quality of life tool in the past 12 months	medium	NA	O
Disease specific care	MRI Follow up	Montalban et al. 2018	Consider combining MRI with clinical measures when evaluating disease evolution in treated patients.	high	Level B	P
		Montalban et al. 2018	When monitoring treatment safety in patients treated with DMDs, perform a standardized reference brain MRI: every year in low-risk progressive multifocal leukoencephalopathy (PML) patients; more frequent MRIs (on a 3–6 monthly basis) in high-risk PML patients (John Cunningham virus (JCV) positive, natalizumab treatment duration over 18 months); in patients with high risk of PML who switch drugs a…	high	Level C	P
		Montalban et al. 2018	When monitoring treatment response in patients treated with DMDs, the measurement of new or unequivocally enlarging T2 lesions is the preferred MRI method supplemented by GAD-enhancing lesions for monitoring treatment response. Evaluation of these parameters requires the following: - high-quality, standardized MRI scans; - interpretation by highly qualified readers with experience in MS.	high	Level C	P/S
		Rae-Grant et al. 2018	Clinicians should monitor MRI disease activity from the clinical onset of disease to detect the accumulation of new lesions in order to inform treatment decisions in people with MS using DMTs.	high	Level B	P
		Rae-Grant et al. 2018	Clinicians should recognize that relapses or new MRI detected lesions may develop after initiation of a DMT and before the treatment becomes effective in people with MS who are using DMTs.	high	Level B	P
		Rae-Grant et al. 2018	Clinicians may recommend serial imaging at least annually for the first 5 years and close follow-up rather than initiating DMT in people with CIS or relapsing forms of MS who are not on DMT, have not had relapses in the preceding 2 years, and do not have active new MRI lesion activity on recent imaging.	high	Level C	P
		Hobart et al. 2018	All patients with MS should be offered an MRI scan at least once every 2years/1year/1year.	medium	NA	P
	Relapses/ Exacerbation	Cheng et al. 2010	Relapses (Documentation of occurrence of relapses, Differentiate relapse from pseudo-relapse)	medium	NA	P
		NICE (CG 186)	Non-specialists should discuss a person’s diagnosis of relapse and whether to offer steroids with a healthcare professional with expertise in MS because not all relapses need treating with steroids.	high	NA	P/S
		NICE (CG 186)	Before diagnosing a relapse of MS: rule out infection – particularly urinary tract and respiratory infections and discriminate between the relapse and fluctuations in disease or progression.	high	NA	P
		NICE (CG 186)	Discuss the benefits and risks of steroids with the person with MS, taking into account the effect of the relapse on the person’s ability to perform their usual tasks and their wellbeing.	high	NA	P
		NICE (CG 186)	Identify whether the person with MS having a relapse or exacerbation needs additional symptom management or rehabilitation.	high	NA	P/S
		NICE (CG 186)	Offer inpatient treatment to the person having a relapse of MS if their relapse is severe or if it is difficult to meet their medical and social care needs at home.	high	NA	P/S
		NICE (CG 186)	Explain the potential complications of high-dose steroids, for example temporary effects on mental health (such as depression, confusion and agitation) and worsening of blood glucose control in people with diabetes.	high	NA	P
		NICE (CG 186)	Give the person with MS and their family members or carers (as appropriate) information that they can take away about side effects of high-dose steroids in a format that is appropriate for them.	high	NA	P/S
		NICE (CG 186)	Ensure that the MS multidisciplinary team is told that the person is having a relapse, because relapse frequency may influence which disease-modifying therapies are chosen and whether they need to be changed.	high	NA	P/S
		NICE (CG 186)	Do not routinely diagnose a relapse of MS if symptoms are present for more than 3 months.	high	NA	P
		NICE (CG 186)	Do not give people with MS a supply of steroids to self-administer at home for future relapses.	high	NA	P
		NICE (CG 186)	Assess and offer treatment for relapses of MS, that affect the person’s ability to perform their usual tasks, as early as possible and within 14 days of onset of symptoms	high	NA	P
		NICE (CG 186)	Diagnose a relapse of MS if the person: develops new symptoms or has worsening of existing symptoms and these last for more than 24 hours in the absence of infection or any other cause after a stable period of at least 1 month.	high	NA	P
		NICE (CG 186)	Develop local guidance and pathways for timely treatment of relapses of MS. Ensure follow-up is included in the guidance and pathway.	high	NA	P/S
		Cheng et al. 2010	Management of Exacerbations and Activities of Daily Living (ADL) Difficulties (Rehabilitation evaluation following an exacerbation, Assessment of ADL difficulties, Rehabilitation evaluation for ADL difficulties, Treatment with steroids, Communication of risks and benefits of steroids, Comprehension of risks and benefits of steroids)	medium	NA	P
		Rae-Grant et al. 2018	Clinicians should assess the likelihood of future relapse in individuals with SPMS by assessing patient age, disease duration, relapse history, and MRI-detected activity (e.g., frequency, severity, time since most recent relapse or gadolinium-enhanced lesion).	high	Level B	P
	Comorbidity/ Symptoms (general)	NICE (CG 186)	In people with MS, assess and offer treatment for factors that may aggravate spasticity such as constipation, urinary tract or other infections, inappropriately fitted mobility aids, pressure ulcers, posture and pain.	high	NA	P
		NICE (CG 186)	Help the person with MS continue to exercise, for example by referring them to exercise referral schemes	high	NA	P/S
		NICE (CG 186)	Encourage people with MS to keep exercising after the treatment programmes end for longer term benefits (see Behaviour change: individual approaches NICE public health guideline 49).	high	NA	P
		NICE (CG 186)	Be aware that clinical presentations in multiple sclerosis (MS) include: loss or reduction of vision in 1 eye with painful eye movements, double vision, ascending sensory disturbance and/or weakness, problems with balance, unsteadiness or clumsiness and altered sensation travelling down the back and sometimes into the limbs when bending the neck forwards (Lhermitte’s symptom).	high	NA	P
		Rae-Grant et al. 2015	Clinical depression screening for patients with MS - Percentage of patients aged 12 years and older with MS who were screened for clinical depression using an age-appropriate standardized depression screening tool at least once in the past 12 months	medium	NA	O
		Rae-Grant et al. 2015	Depression outcome for patients with MS - Percentage of patients aged 12 years and older with MS whose most recent score indicates results are maintained or improved on a validated depression screening instrument for patients with MS in the past 12 months	medium	NA	O
		Cheng et al. 2010	Depression (Assessment for depression, Treatment of depression)	medium	NA	P
		Cheng et al. 2010	Anxiety (Management of anxiety)	medium	NA	P
		Cheng et al. 2010	Bladder Dysfunction/ Urinary Tract Infection (UTI) (Assessment of urinary symptoms, Assessment for UTI upon hospital admission, Management of post-void residual urine, Avoid treatment of asymptomatic bacteriuria, Test for antibiotic susceptibility with recurrent UTI, Work-up of chronic subjective bladder symptoms)	medium	NA	P
		Rae-Grant et al. 2015	Bladder infections for patients with MS - Percentage of patients with MS who have had a bladder infection in the past 12 months	medium	NA	O
		Cheng et al. 2010	Sexual Dysfunction (Assessment of erectile dysfunction, Management of erectile dysfunction, Assessment of female sexual dysfunction, Work-up of sexual dysfunction, Referral to specialist with expertise in sexual problems)	medium	NA	P/S
		Cheng et al. 2010	Bowel Dysfunction (Assessment for bowel function, Management of constipation, Work-up of fecal incontinence)	medium	NA	P
	Comorbidity/ Symptoms (Cognitive)	Rae-Grant et al. 2015	Cognitive impairment testing for patients with MS - Percentage of patients 18 years and older with MS who were tested for cognitive impairment in the past 12 months	medium	NA	O
		NICE (CG 186)	Talk to people with MS and their family members or carers about the possibility that the condition might lead to cognitive problems.	high	NA	P
		NICE (CG 186)	Explain that a relapse of MS may have short-term effects on cognitive function.	high	NA	P
		NICE (CG 186)	Be aware that anxiety, depression, difficulty in sleeping and fatigue can impact on cognitive problems. If a person with MS experiences these symptoms and has problems with memory and cognition, offer them an assessment and treatment.	high	NA	P
		NICE (CG 186)	Consider referring people with MS and persisting memory or cognitive problems to both an occupational therapist and a neuropsychologist to assess and manage these symptoms.	high	NA	P/S
		NICE (CG 186)	Be aware that the symptoms of MS can include cognitive problems, including memory problems that the person may not immediately recognise or associate with their MS.	high	NA	P
		Hobart et al. 2018	Cognitive screening should be offered to all patients with MS within 6months of diagnosis	medium	NA	P/S
		Hobart et al. 2018	Aspirational standard: Regular cognitive screening should be offered to all patients with MS	medium	NA	P
		Cheng et al. 2010	Cognitive Dysfunction (Assessment for cognitive deficits, Management of cognitive deficits)	medium	NA	P
	Comorbidity/ Symptoms (Fatigue)	NICE (CG 186)	Explain that MS-related fatigue may be precipitated by heat, overexertion and stress or may be related to the time of day.	high	NA	P
		NICE (CG 186)	Advise people that aerobic, balance and stretching exercises including yoga may be helpful in treating MS-related fatigue.	high	NA	P
		NICE (CG 186)	If more than one of the interventions recommended for mobility or fatigue are suitable, offer treatment based on which the person prefers and whether they can continue the activity after the treatment programme ends.	high	NA	P/S
		NICE (CG 186)	Consider vestibular rehabilitation for people with MS who have fatigue or mobility problems associated with limited standing balance.	high	NA	P/S
		NICE (CG 186)	Consider a comprehensive programme of aerobic and moderate progressive resistance activity combined with cognitive behavioural techniques for fatigue in people with MS with moderately impaired mobility (an EDSSf score of greater than or equal to 4).	high	NA	P/S
		NICE (CG 186)	Consider mindfulness-based training, cognitive behavioural therapy or fatigue management for treating MS-related fatigue.	high	NA	P/S
		NICE (CG 186)	Assess and offer treatment to people with MS who have fatigue for anxiety, depression, difficulty in sleeping, and any potential medical problems such as anaemia or thyroid disease.	high	NA	P
		Rae-Grant et al. 2015	Fatigue outcome for patients with MS - Percentage of patients with MS whose most recent score indicates results are maintained or improved on a validated fatigue rating instrument for patients with MS in the past 12 months	medium	NA	O
		Cheng et al. 2010	Fatigue (Assessment of fatigue, Work-up for fatigue, Review of medications causing fatigue, Management of primary fatigue)	medium	NA	P
	Comorbidity/ Symptoms (Mobility /Falls)	Rae-Grant et al. 2015	Fall risk screening for patients with MS - Percentage of patients with MS who were screened for fall risk in the past 12 months	medium	NA	O
		NICE (CG 186)	Be aware that musculoskeletal pain is common in people with MS and is usually secondary to problems with mobility and posture. Assess musculoskeletal pain, offer treatment to the person and refer them as appropriate.	high	NA	P/S
		Cheng et al. 2010	Mobility/Falls (Assessment for mobility impairments, Work-up of mobility impairments or falls)	medium	NA	P
		NICE (CG 186)	Check people with MS and severely reduced mobility at every contact for areas at risk of pressure ulcers (see Pressure ulcers NICE clinical guideline 179).	high	NA	P
		NICE (CG 186)	Ensure people with MS and mobility problems have access to an assessment to establish individual goals and discuss ways in which to achieve them. This would usually involve rehabilitation specialists and physiotherapists with expertise in MS.	high	NA	P/S
		NICE (CG 186)	Consider supervised exercise programmes involving moderate progressive resistance training and aerobic exercise to treat people with MS who have mobility problems and/or fatigue.	high	Level A	P/S
		Cheng et al. 2010	Pressure Ulcers (Assessment for risk of pressure ulcers, Assessment for pressure ulcers in long-term facility, Use of specialty mattresses, Prevention of pressure ulcer)	medium	NA	P/S
		Cheng et al. 2010	Spasticity (Assessment of spasticity, Work-up of spasticity, Management of persistent spasticity)	medium	NA	P
		Rae-Grant et al. 2015	Current MS disability scale score - Percentage of patients with MS who have an MS disability scale score documented in the medical record in the past 12 months	medium	NA	O
	Comorbidity/ Symptoms (others)	Cheng et al. 2010	Speech (Management of dysarthria)	medium	NA	P
		Cheng et al. 2010	Swallowing (Assessment of dysphagia, Formal tests of swallowing function, Referral for swallowing dysfunction, Offer of feeding tube)	medium	NA	P/S
		NICE (CG 186)	Encourage people with MS to manage their own spasticity symptoms by explaining how doses of drugs can be adjusted within agreed limits.	high	NA	P
		NICE (CG 186)	If spasticity cannot be managed with any of the above pharmacological treatments, refer the person to specialist spasticity services.	high	NA	P/S
		NICE (CG 186)	Treat neuropathic pain in people with MS according to Neuropathic pain – pharmacological management (NICE clinical guideline 173) and refer to pain services if appropriate.	high	NA	P/S
Therapie	treatment decision	Montalban et al. 2018	Always consult the Summary of Product Characteristics (SPC) for dosage, special warnings and precautions for use, contraindications and monitoring of side effects and potential harms.	high	Level C	P
		Montalban et al. 2018	The entire spectrum of DMDs should be prescribed only in centres with adequate infrastructure to provide: Proper monitoring of patients; Comprehensive assessment; Detection of side effects and capacity to address them promptly.	high	Level C	S
		Montalban et al. 2018	When deciding on which drug to switch to, in consultation with the patient, consider the following factors: Patient characteristics and comorbidities; Drug safety profile; Disease severity/activity.	high	Level C	P
		Montalban et al. 2018	For active RRMS, choosing between the wide range of available drugs (interferon beta-1b, interferon beta-1a -sc, im-, peginterferon beta-1a, glatiramer acetate, teriflunomide, dimethyl fumarate, cladribine, fingolimod, daclizumab, natalizumab, ocrelizumab and alemtuzumab) from the modestly effective to the highly efficacious, will depend on the following factors, in discussion with the patient: P…	high	Level C	P
		Montalban et al. 2018	When monitoring treatment response in patients treated with DMDs, perform a standardized reference brain MRI usually within 6 months of treatment onset and compare it with a further brain MRI performed typically 12 months after starting treatment. Adjust the timing of both MRIs, taking into account the following aspects: - the drug’s mechanism of action (particularly the speed of action); - disea…	high	Level C	P
		Hobart et al. 2018	Core Standard: The MS team should give all patients the opportunity to participate in informed, shared decision-making about their care	medium	NA	P
		Rae-Grant et al. 2018	Clinicians must ascertain and incorporate/review preferences in terms of safety, route of administration, lifestyle, cost, efficacy, common adverse effects (AEs), and tolerability in the choice of DMT in people with MS being considered for DMT.	high	Level A	P
		Rae-Grant et al. 2018	Clinicians must engage in an ongoing dialogue regarding treatment decisions throughout the disease course with people with MS.	high	Level A	P
		Rae-Grant et al. 2018	Clinicians should discuss the benefits and risks of DMTs for people with a single clinical demyelinating event with 2 or more brain lesions that have imaging characteristics consistent with MS.	high	Level B	P
		NICE (CG 186)	Ensure that the person with MS: - has tried the drug at an optimal dose, or the maximum dose they can tolerate - stops the drug if there is no benefit at the maximum tolerated dose - has their drug treatment reviewed at least annually once the optimal dose has been reached.	high	NA	P
		Rae-Grant et al. 2018	Clinicians should counsel people with MS that DMTs are prescribed to reduce relapses and new MRI lesion activity. DMTs are not prescribed for symptom improvement in people with MS.	high	Level B	P
		Rae-Grant et al. 2018	Clinicians should evaluate readiness or reluctance to initiate DMT and counsel on its importance in people with MS who are candidates to initiate DMT.	high	Level B	P
		Rae-Grant et al. 2018	Clinicians should counsel about comorbid disease, adverse health behaviors, and potential interactions of the DMT with concomitant medications when people with MS initiate DMTs.	high	Level B	P
		Rae-Grant et al. 2018	Clinicians should offer DMTs to people with relapsing forms of MS with recent clinical relapses or MRI activity.	high	Level B	P
		Cheng et al. 2010	Disease-Modifying Agents (Treatment of clinically isolated syndrome, Disease-modifying agents for relapsing forms of MS, Lab tests for persons on interferon beta therapy, Lab tests for persons on high-dose interferon beta therapy, Documentation when starting mitoxantrone or natalizumab, Cardiac monitoring with mitoxanthrone, Communication of risks and benefits of disease-modifying treatments, Com…	medium	NA	P/S
		Hobart et al. 2018	The MS team should review at least once every 1year/6month whether each patient with MS who is not receiving a DMT is eligible for one, based on applicable guidelines.	medium	NA	P
		Hobart et al. 2018	The MS team should review with each patient at least once every 1year/6month/6months their current prescribed DMT and consider alternatives if appropriate	medium	NA	P
	DMT (start)	Montalban et al. 2018	When treatment with a highly efficacious drug is stopped, either due to inefficacy or safety concerns, consider starting another highly efficacious drug. When starting the new drug, take into account the following factors: - disease activity (clinical and MRI), the greater the activity, the higher the urgency to start new treatment; - half life and biological activity of the previous drug; - the …	high	Level C	P
		Hobart et al. 2018	Patient becomes eligible for DMT: A DMT should be offered to a patient with MS within 2months/3weeks/10days of their becoming eligible for one.	medium	NA	P
		Montalban et al. 2018	Offer early treatment with DMDs to patients with active RRMS as defined by clinical relapses and/or MRI activity (active lesions–contrast-enhancing lesions; new or unequivocally enlarging T2 lesions assessed at least annually). Also includes CIS fulfilling current diagnostic criteria for MS.	high	Level A	P
		Rae-Grant et al. 2018	Clinicians should counsel that new DMTs without long-term safety data have an undefined risk of malignancy and infection for people with MS starting or using new DMTs.	high	Level B	P
		Rae-Grant et al. 2018	After discussing the risks and benefits, clinicians should prescribe DMT to people with a single clinical demyelinating event and 2 or more brain lesions characteristic of MS who decide they want this therapy.	high	Level B	P
		Hobart et al. 2018	Patient decides to start DMT: Treatment with DMT should commence within 4weeks/2weeks/7days of a patient with MS agreeing this approach with their neurologist.	medium	NA	P
		Hobart et al. 2018	Patient decides to start DMT: If a patient´s response to their current DMT is judged to be suboptimal, an appropriate, alternative DMT should be offered within 3months/4weeks/2weeks.	medium	NA	P
	DMT (stop)	Montalban et al. 2018	In treatment decisions, consider the possibility of resumed disease activity or even rebound when stopping treatment, particularly with natalizumab.	high	Level B	P
		Rae-Grant et al. 2018	In people with RRMS who are stable on DMT and want to discontinue therapy, clinicians should counsel people regarding the need for ongoing follow-up and periodic reevaluation of the decision to discontinue DMT.	high	Level B	P
		Rae-Grant et al. 2018	Clinicians should review the associated risks of continuing DMTs vs those of stopping DMTs in people with CIS using DMTs who have not been diagnosed with MS.	high	Level B	P
		Montalban et al. 2018	Consider continuing a DMD if a patient is stable (clinically and on MRI) and shows no safety or tolerability issues.	high	Level B	P
		Rae-Grant et al. 2018	Clinicians may advise discontinuation of DMT in people with SPMS who do not have ongoing relapses (or gadolinium enhanced lesions on MRI activity) and have not been ambulatory (EDSS 7 or greater) for at least 2 years.	high	Level C	P
	DMT (switch)	Rae-Grant et al. 2018	Clinicians should discuss switching from one DMT to another in people with MS who have been using a DMT long enough for the treatment to take full effect and are adherent to their therapy when they experience 1 or more relapses, 2 or more unequivocally new MRI-detected lesions, or increased disability on examination, over a 1-year period of using a DMT.	high	Level B	P
		Rae-Grant et al. 2018	Clinicians should evaluate the degree of disease activity, adherence, AE profiles, and mechanism of action of DMTs when switching DMTs in people with MS with breakthrough disease activity during DMT use.	high	Level B	P
		Rae-Grant et al. 2018	People with MS with serious infections potentially linked to their DMT should switch DMTs (does not pertain to PML management in people with MS using DMT).	high	Level B	P
		Rae-Grant et al. 2018	Clinicians should advocate that people with MS who are stable (that is, no relapses, no disability progression, stable imaging) on DMT should continue their current DMT unless the patient and physician decide a trial off therapy is warranted.	high	Level B	P
		Rae-Grant et al. 2018	Clinicians should discuss a medication switch with people with MS for whom these AEs negatively influence adherence.	high	Level B	P
		Rae-Grant et al. 2018	Clinicians should discuss a change to noninjectable or less frequently injectable DMTs in people with MS who report intolerable discomfort with the injections or in those who report injection fatigue on injectable DMTs.	high	Level B	P
	DMT (Aes and adherence)	Rae-Grant et al. 2018	Clinicians should evaluate barriers to adherence to DMT in people with MS.	high	Level B	P
		Rae-Grant et al. 2018	Clinicians should counsel on the importance of adherence to DMT when people with MS initiate DMTs.	high	Level B	P
		Rae-Grant et al. 2018	Clinicians should monitor for medication adherence, AEs, tolerability, safety, and effectiveness of the therapy in people with MS on DMTs.	high	Level B	P
		Rae-Grant et al. 2018	Clinicians should monitor laboratory abnormalities found on requisite laboratory surveillance (as outlined in the medication’s package insert) in people with MS who are using a DMT.	high	Level B	P
		Rae-Grant et al. 2018	Clinicians should inquire about medication AEs with people with MS who are taking a DMT and attempt to manage these AEs, as appropriate.	high	Level B	P

## Sheet: Other indicators
Publication	Quote
Montalban et al. 2018	Advise all women of childbearing potential that DMDs are not licensed during pregnancy, except glatiramer acetate 20 mg/mL.
NICE (CG 186)	If a person with MS is thinking about pregnancy, give them the opportunity to talk with a healthcare professional with knowledge of MS about: - fertility - the risk of the child developing MS - use of vitamin D before conception and during pregnancy - medication use in pregnancy - pain relief during delivery (including epidurals) - care of the child - breastfeeding
NICE (CG 186)	Explain to women of childbearing age with MS that: o relapse rates may reduce during pregnancy and may increase 3-6 months after childbirth before returning to pre-pregnancy rates o pregnancy does not increase the risk of progression of disease.
Montalban et al. 2018	For women planning a pregnancy, if there is a high risk of disease reactivation, consider using interferon or glatiramer acetate until pregnancy is confirmed. In some very specific (active) cases, continuing this treatment during pregnancy could also be considered.
Montalban et al. 2018	For women with persistent high disease activity, it would generally be advised to delay pregnancy. For those who, despite this advice, still decide to become pregnant or have an unplanned pregnancy: - treatment with natalizumab throughout pregnancy may be considered after full discussion of potential implications. - treatment with alemtuzumab could be an alternative therapeutic option for planned…
Rae-Grant et al. 2018	Clinicians should counsel women to stop their DMT before conception for planned pregnancies unless the risk of MS activity during pregnancy outweighs the risk associated with the specific DMT during pregnancy.
Rae-Grant et al. 2018	Clinicians should discontinue DMTs during pregnancy if accidental exposure occurs, unless the risk of MS activity during pregnancy outweighs the risk associated with the specific DMT during pregnancy.
Rae-Grant et al. 2018	Clinicians should not initiate DMTs during pregnancy unless the risk of MS activity during pregnancy outweighs the risk associated with the specific DMT during pregnancy.
Rae-Grant et al. 2018	Clinicians should monitor the reproductive plans of women with MS and counsel regarding reproductive risks and use of birth control during DMT use in women of childbearing potential who have MS .
Hobart et al. 2018	Anyone experiencing for the first time symptoms that might be related to MS should report them to a healthcare professional within 4weeks/10days/5days of noticing them
NICE (CG 186)	Refer people suspected of having MS to a consultant neurologist. Speak to the consultant neurologist if you think a person needs to be seen urgently.
Hobart et al. 2018	Anyone who reports symptoms that might be related to MS to a healthcare professional should be referred to a neurologist within 4weeks/10days/5days
Hobart et al. 2018	The MS team should complete a diagnostic workup for MS within 2months/4weeks/7days of referral to a neurologist
NICE (CG 186)	If a person is suspectedc of having MS but does not fulfil the diagnostic criteria, plan a review. Discuss the timing of the review with the person and ensure they know who to contact for advice if they develop further neurological symptoms or if current symptoms worsen.
NICE (CG 186)	Only a consultant neurologist should make the diagnosis of MS on the basis of established up-to-date criteria, such as the revised 2010 McDonald criteriaa, after: - assessing that episodes are consistent with an inflammatory process - excluding alternative diagnoses - establishing that lesions have developed at different times and are in different anatomical locations for a diagnosis of relapsing…
NICE (CG 186)	Diagnosis of neuromyelitis optica should be made by an appropriate specialist based on established up-to-date criteria.
NICE (CG 186)	If a person has an episode of isolated optic neuritis, confirmed by an ophthalmologist, refer them to a consultant neurologist for further assessment.
NICE (CG 186)	NICE has produced guidance on the components of good patient experience in adult NHS services. This includes recommendations on communication, information and coordination of care. Follow the recommendations in Patient experience in adult NHS services (NICE clinical guideline 138).
NICE (CG 186)	Only a consultant neurologist should make the diagnosis of MS on the basis of established up-to-date criteria, such as the revised 2010 McDonald criteriab, after - assessing that episodes are consistent with an inflammatory process - excluding alternative diagnoses - establishing that lesions have developed at different times and are in different anatomical locations for a diagnosis of relapsing-…
Hobart et al. 2018	Core standard: Neurologists should use the latest accepted diagnostic criteria when diagnosing MS
Rae-Grant et al. 2015	MS diagnosis - Percentage of patients who received a new diagnosis of MS in the past 12 months who fulfilled international criteria
Hobart et al. 2018	The results from a diagnostic workup for MS should be discussed within 4weeks/10days/5days of completion, during an appointment with the patient
Cheng et al. 2010	At Time of Diagnosis: Medical Evaluation (Appropriateness and Timeliness, Documentation of diagnostic criteria, Timely initial diagnosis)
NICE (CG 186)	Refer people suspected of having MS to a consultant neurologist. Speak to the consultant neurologist if you think a person needs to be seen urgently.
NICE (CG 186)	The consultant neurologist should ensure that people with MS and, with their agreement their family members or carers, are offered oral and written information at the time of diagnosis. This should include, but not be limited to, information about: - what MS is - treatments, including disease-modifying therapies - symptom management - how support groups, local services, social services and nation…
Hobart et al. 2018	An accurate diagnosis of (uncomplicated) MS should be made and communicated to the patient within 2months/4weeks/2weeks of their referral to an neurologist
Rae-Grant et al. 2015	Comparison MRI within 24 months of MS diagnosis - Percentage of patients with MS who had an MRI with and without gadolinium within 24 months of diagnosis compared with a baseline MRI
NICE (CG 186)	Do not diagnose MS on the basis of MRI findings alone
Hobart et al. 2018	An initial MRI scan should be performed within 4weeks/2weeks/5days of first referral to a neurologist for diagnosis (if not performed earlier)
Hobart et al. 2018	Following MS diagnosis, patients should be offered an initial appointment of at least 30 minutes/45minutes/1hour to discuss the implications of the diagnosis
NICE (CG 186)	Offer people suspected of having MS information about support groups and national charities.
NICE (CG 186)	Offer the person with MS a face-to-face follow-up appointment with a healthcare professional with expertise in MS to take place within 6 weeks of diagnosis
Cheng et al. 2010	At Time of Diagnosis: Patient Education (Explanation of diagnostic work-up, Offer of information to newly diagnosed patient)
Hobart et al. 2018	The MS team should discuss the aims of treatment with each patient within 4weeks/2weeks/7days of MS diagnosis
Hobart et al. 2018	The MS team should discuss the pros and cons of early treatment with DMT with each patient within 6weeks/3weeks/7days of diagnosis
Rae-Grant et al. 2018	Clinicians should counsel people with newly diagnosed MS about specific treatment options with DMT at a dedicated treatment visit (Level B).
Hobart et al. 2018	The MS team should assess within 6weeks/3weeks/7days of an MS diagnosis whether the patient is eligible for treatment with a suitable DMT
Hobart et al. 2018	The importance of a brain-healthy lifestyle should be discussed with each patient with MS within 3months/4weeks/10days of diagnosis
Hobart et al. 2018	Patients with MS who need additional support to make a lifestyle modifications, beyond that offered by MS team, should be referred to appropriate services within 6months/3months/4weeks of diagnosis
NICE (CG 186)	Be aware that usually people with MS present with neurological symptoms or signs as described in recommendation 1 and: - are often aged under 50 and - may have a history of previous neurological symptoms and - have symptoms that have evolved over more than 24 hours and - have symptoms that may persist over several days or weeks and then improve.
NICE (CG 186)	Do not routinely suspect MS if a person’s main symptoms are fatigue, depression or dizziness unless they have a history or evidence of focal neurological symptoms or signs.
NICE (CG 186)	Before referring a person suspected of having MS to a neurologist, exclude alternative diagnoses by performing blood tests including: - full blood count - inflammatory markers for example erythrocyte sedimentation rate, C-reactive protein - liver function tests - renal function tests - calcium - glucose - thyroid function tests - vitamin B12 - HIV serology.
Rae-Grant et al. 2018	Clinicians should discuss switching to a DMT with a lower PML risk with people with MS taking natalizumab who are or become JCV antibody–positive, especially with an index of above 0.9 while on therapy (Level B).
Rae-Grant et al. 2018	Physicians must counsel people with MS considering natalizumab discontinuation that there is an increased risk of MS relapse or MRI-detected disease activity within 6 months of discontinuation (Level A).
Rae-Grant et al. 2018	Because of the high frequency of severe AEs, clinicians should not prescribe mitoxantrone to people with MS unless the potential therapeutic benefits greatly outweigh the risks (Level B).
Rae-Grant et al. 2018	Clinicians should prescribe alemtuzumab, fingolimod, or natalizumab for people with MS with highly active MS (Level B).
Rae-Grant et al. 2018	Physicians and people with MS choosing to switch from natalizumab to fingolimod should initiate treatment within 8–12 weeks after natalizumab discontinuation (for reasons other than pregnancy or pregnancy planning) to diminish the return of disease activity (Level B).
Rae-Grant et al. 2018	Clinicians may recommend azathioprine or cladribine for people with relapsing forms of MS who do not have access to approved DMTs (Level C)
Rae-Grant et al. 2018	Clinicians may initiate natalizumab treatment in people with MS with positive anti-JCV antibody indexes above 0.9 only when there is a reasonable chance of benefit compared with the low but serious risk of PML (Level C).
Rae-Grant et al. 2018	Clinicians should offer ocrelizumab to people with PPMS who are likely to benefit from this therapy unless there are risks of treatment that outweigh the benefits (Level B)
Rae-Grant et al. 2018	Clinicians should discuss switching DMT or reducing dosage or frequency (where there are data on different doses [e.g., interferons, teriflunomide, azathioprine]) when there are persistent laboratory abnormalities (Level B)
Rae-Grant et al. 2018	Clinicians should counsel people with MS considering natalizumab, fingolimod, rituximab, ocrelizumab, and dimethyl fumarate about the PML risk associated with these agents (Level B)
Rae-Grant et al. 2018	If a patient with MS develops a malignancy while using a DMT, clinicians should promptly discuss switching to an alternate DMT, especially for people with MS using azathioprine, methotrexate, mycophenolate, cyclophosphamide fingolimod, teriflunomide, alemtuzumab, or dimethyl fumarate (Level B)
Rae-Grant et al. 2018	Clinicians should check for natalizumab antibodies in people with MS who have infusion reactions before subsequent infusions, or in people with MS who experience breakthrough disease activity with natalizumab use (Level B)
Rae-Grant et al. 2018	Clinicians should switch DMTs in people with MS who have persistent natalizumab antibodies (Level B)
Rae-Grant et al. 2018	Clinicians should council men with MS on their reproductive plans regarding treatment implications before initiating treatment with teriflunomide or cyclophosphamide (Level B).
Montalban et al. 2018	Offer a more efficacious drug to patients treated with interferon or glatiramer acetate who show evidence of disease activity assessed as recommended in questions 4–5 of this guideline. (strong)
Montalban et al. 2018	Offer interferon or glatiramer acetate to patients with CIS and an abnormal MRI with lesions suggestive of MS who do not fulfil criteria for MS. (strong)
Montalban et al. 2018	Consider treatment with interferon-1a (sc) or -1b for patients with active secondary-progressive MS taking into account, in discussion with the patient, the dubious efficacy, as well as the safety and tolerability profile of these drugs. (weak)
Montalban et al. 2018	Consider treatment with mitoxantrone for patients with active secondary-progressive MS taking into account, in discussion with the patient, the efficacy, and specifically the safety and tolerability profile of this agent. (weak)
Montalban et al. 2018	Consider treatment with ocrelizumab or cladribine for patients with active secondary-progressive MS. (weak)
Montalban et al. 2018	Consider treatment with ocrelizumab for patients with primary-progressive MS. (weak)
NICE (CG 186)	Offer treatment for relapse of MS with oral methylprednisolone 0.5 g daily for 5 days.
NICE (CG 186)	Offer amantadinee to treat fatigue in people with MS.
NICE (CG 186)	Do not use vitamin B12 injections to treat fatigue in people with MS.
NICE (CG 186)	Do not use fampridine to treat lack of mobility in people with MS because it is not a cost effective treatmentg
NICE (CG 186)	Consider baclofen or gabapentinh as a first-line drug to treat spasticity in MS depending on contraindications and the person’s comorbidities and preferences. If the person with MS cannot tolerate one of these drugs consider switching to the other.
NICE (CG 186)	Consider a combination of baclofen and gabapentinij for people with MS if: o individual drugs do not provide adequate relief or o side effects from individual drugs prohibit the dose being increased.
NICE (CG 186)	Consider tizanidine or dantrolene as a second-line option to treat spasticity in people with MS.
NICE (CG 186)	Consider benzodiazepines as a third-line option to treat spasticity in MS and be aware of their potential benefit in treating nocturnal spasms.
NICE (CG 186)	Do not offer Sativexk to treat spasticity in people with MS because it is not a cost effective treatment.
NICE (CG 186)	Consider gabapentinl as a first line drug to treat oscillopsia in people with MS.
NICE (CG 186)	Consider memantinem as the second-line treatment for oscillopsia in people with MS.
NICE (CG 186)	Refer the person with MS for specialist advice if there is no improvement of oscillopsia after treatment with gabapentin and memantine or side effects prevent continued use.
NICE (CG 186)	Consider amitriptylinen to treat emotional labilityo in people with MS.
NICE (CG 186)	Offer treatment for relapse of MS with oral methylprednisolone 0.5 g daily for 5 days.
NICE (CG 186)	Consider intravenous methylprednisolone 1 g daily for 3-5 days as an alternative for people with MS: - in whom oral steroids have failed or not been tolerated or - who need admitting to hospital for a severe relapse or monitoring of medical or psychological conditions such as diabetes or depression.
NICE (CG 186)	Do not prescribe steroids at lower doses than methylprednisolone 0.5 g daily for 5 days to treat an acute relapse of MS.
NICE (CG 186)	Do not offer vitamin D solely for the purpose of treating MS.
NICE (CG 186)	Do not offer omega-3 or omega-6 fatty acid compounds to treat MS. Explain that there is no evidence that they affect relapse frequency or progression of MS.
